# Supplementary material for: The IRE1/XBP1 signaling axis promotes skeletal muscle regeneration through a cell non-autonomous mechanism
Source: eLife. 2021 Nov 23;10:e73215. doi: 10.7554/eLife.73215 (PMC8635982; doi:10.7554/eLife.73215)
Supplement: Source data 1. [file elife-73215-supp1.zip]

Archive with 2 entries (2 files):
- Source data-1 eLife.pptx
- Source data-Revised Submission eLife.xlsx
